# Supplementary material for: Location Is Everything: Influence of His-Tag Fusion Site on Properties of Adenylosuccinate Synthetase from Helicobacter pylori
Source: Int J Mol Sci. 2024 Jul 11;25(14):7613. doi: 10.3390/ijms25147613 (PMC11276676; doi:10.3390/ijms25147613)
Supplement: Supplementary file 1 [file ijms-25-07613-s001.zip]

Archive with 1 entries (1 files):
- ijms-3014160-supplementary.pdf
